# Supplementary material for: Development and Validation of a Clinical Practicum Assessment Tool for the NAACLS-Accredited Biomedical Science Program
Source: Int J Environ Res Public Health. 2022 May 30;19(11):6651. doi: 10.3390/ijerph19116651 (PMC9180805; doi:10.3390/ijerph19116651)
Supplement: Supplementary file 1 [file ijerph-19-06651-s001.zip]

Archive with 1 entries (1 files):
- ijerph-1701642-supplementary.pdf
